# Supplementary material for: Gut Microbiome Correlations in Hidradenitis Suppurativa Patients
Source: J Clin Med. 2025 Jul 17;14(14):5074. doi: 10.3390/jcm14145074 (PMC12295977; doi:10.3390/jcm14145074)
Supplement: Supplementary file 1 [file jcm-14-05074-s001.zip]

Archive with 1 entries (1 files):
- jcm-3729858-supplementary.pdf
